# Supplementary material for: Understanding Concerns about COVID-19 and Vaccination: Perspectives from Kidney Transplant Recipients
Source: Vaccines (Basel). 2023 Jun 22;11(7):1134. doi: 10.3390/vaccines11071134 (PMC10386736; doi:10.3390/vaccines11071134)
Supplement: Supplementary file 1 [file vaccines-11-01134-s001.zip]

Archive with 1 entries (1 files):
- vaccines-2414537-supplementary.pdf
